# Supplementary material for: Mouse and Human Monoclonal Antibodies Protect against Infection by Multiple Genotypes of Japanese Encephalitis Virus
Source: mBio. 2018 Feb 27;9(1):e00008-18. doi: 10.1128/mBio.00008-18 (PMC5829823; doi:10.1128/mBio.00008-18)
Supplement: TABLE S1 [file mbo001183744st1.xlsx]

## Sheet: Sheet1
	JEV-31	JEV-106	JEV-117	JEV-128	JEV-131	JEV-143	JEV-169	hJEV-69	hJEV-75
F1A	ND	ND	42.0726	ND	ND	ND	72.5836	ND	62.7611
N2A	ND	ND	64.1079	ND	ND	ND	86.9766	ND	83.1506
L4A	ND	ND	101.27	ND	ND	ND	106.439	ND	110.493
G5A	ND	ND	68.668	ND	ND	ND	68.7232	ND	59.2807
M6A	ND	ND	73.4408	ND	ND	ND	77.4342	ND	75.4841
G7A	ND	ND	91.8488	ND	ND	ND	88.9256	ND	94.5339
N8A	ND	ND	118.308	ND	ND	ND	113.924	ND	119.952
R9A	ND	ND	22.6213	ND	ND	ND	55.5331	ND	52.5791
D10A	ND	ND	110.934	ND	ND	ND	109.42	ND	111.083
F11A	ND	ND	19.5487	ND	ND	ND	68.67	ND	44.9711
I12A	ND	ND	93.1895	ND	ND	ND	90.9071	ND	96.0862
E13A	ND	ND	87.344	ND	ND	ND	85.0172	ND	87.0898
G14A	ND	ND	115.253	ND	ND	ND	113.686	ND	118.251
A15S	ND	ND	108.245	ND	ND	ND	99.1604	ND	106.76
S16A	ND	ND	95.3283	ND	ND	ND	94.6051	ND	91.1492
G17A	ND	ND	107.931	ND	ND	ND	96.3551	ND	107.879
A18S	ND	ND	117.896	ND	ND	ND	112.877	ND	119.723
T19A	ND	ND	105.208	ND	ND	ND	102.646	ND	105.082
W20A	ND	ND	100.325	ND	ND	ND	98.4391	ND	98.3376
V21A	ND	ND	96.9102	ND	ND	ND	92.9465	ND	91.7956
D22A	ND	ND	86.3918	ND	ND	ND	77.9056	ND	73.3376
L23A	ND	ND	93.2595	ND	ND	ND	84.8622	ND	80.9311
V24A	ND	ND	111.518	ND	ND	ND	105.05	ND	103.244
L25A	ND	ND	29.2929	ND	ND	ND	24.7437	ND	7.28999
E26A	ND	ND	100.176	ND	ND	ND	102.29	ND	105.729
G27A	ND	ND	114.787	ND	ND	ND	114.663	ND	124.601
D28A	ND	ND	97.0891	ND	ND	ND	96.7478	ND	97.3946
S29A	ND	ND	94.1473	ND	ND	ND	89.7271	ND	89.0645
L31A	ND	ND	106.823	ND	ND	ND	107.54	ND	104.347
T32A	ND	ND	1.46085	ND	ND	ND	30.5933	ND	0.834479
I33A	ND	ND	30.9052	ND	ND	ND	49.5171	ND	4.49879
M34A	ND	ND	64.9674	ND	ND	ND	79.6528	ND	77.3734
A35S	ND	ND	100.035	ND	ND	ND	96.8691	ND	87.4171
N36A	ND	ND	118.877	ND	ND	ND	114.421	ND	114.754
D37A	ND	ND	90.3979	ND	ND	ND	82.9339	ND	86.8795
K38A	ND	ND	84.9161	ND	ND	ND	80.2896	ND	90.0175
P39A	ND	ND	65.8581	ND	ND	ND	76.7821	ND	65.988
T40A	ND	ND	85.4514	ND	ND	ND	101.018	ND	86.8095
L41A	ND	ND	25.0963	ND	ND	ND	27.4914	ND	2.75001
D42A	ND	ND	25.7323	ND	ND	ND	83.3344	ND	68.8425
V43A	ND	ND	83.448	ND	ND	ND	82.9631	ND	65.6908
R44A	ND	ND	78.7334	ND	ND	ND	103.205	ND	97.0365
M45A	ND	ND	54.4371	ND	ND	ND	66.0618	ND	49.93
I46A	ND	ND	10.4836	ND	ND	ND	95.4463	ND	69.2962
N47A	ND	ND	61.4295	ND	ND	ND	108.81	ND	107.124
I48A	ND	ND	101.816	ND	ND	ND	105.245	ND	96.3963
E49A	ND	ND	1.34569	ND	ND	ND	96.4266	ND	2.79973
A50S	ND	ND	85.9144	ND	ND	ND	85.5168	ND	88.1406
S51A	ND	ND	80.2429	ND	ND	ND	84.8363	ND	80.6952
Q52A	ND	ND	103.056	ND	ND	ND	98.3946	ND	91.299
L53A	ND	ND	88.3113	ND	ND	ND	82.5588	ND	72.0862
A54S	ND	ND	106.415	ND	ND	ND	94.9598	ND	90.2062
E55A	ND	ND	97.8077	ND	ND	ND	90.7079	ND	88.1371
V56A	ND	ND	109.348	ND	ND	ND	97.2834	ND	93.5565
R57A	ND	ND	99.8135	ND	ND	ND	97.7937	ND	103.89
S58A	ND	ND	94.1796	ND	ND	ND	89.4451	ND	87.7546
Y59A	ND	ND	92.1632	ND	ND	ND	96.4032	ND	64.4319
Y61A	ND	ND	76.4066	ND	ND	ND	82.3171	ND	61.2499
H62A	ND	ND	106.229	ND	ND	ND	109.095	ND	104.943
A63S	ND	ND	48.6969	ND	ND	ND	71.8513	ND	39.5008
S64A	ND	ND	85.0928	ND	ND	ND	90.4343	ND	88.5133
V65A	ND	ND	65.1833	ND	ND	ND	75.2004	ND	64.234
T66A	ND	ND	70.5	ND	ND	ND	77.7362	ND	77.767
D67A	ND	ND	46.8575	ND	ND	ND	54.9976	ND	44.8265
I68A	ND	ND	83.1697	ND	ND	ND	95.5075	ND	84.2637
S69A	ND	ND	51.4955	ND	ND	ND	66.064	ND	42.4448
T70A	ND	ND	74.7846	ND	ND	ND	75.4537	ND	68.2025
V71A	ND	ND	66.7325	ND	ND	ND	71.5926	ND	48.3872
A72S	ND	ND	117.543	ND	ND	ND	108.872	ND	101.402
R73A	ND	ND	75.5634	ND	ND	ND	71.0852	ND	67.0355
P75A	ND	ND	77.6578	ND	ND	ND	82.7547	ND	45.906
T76A	ND	ND	98.9029	ND	ND	ND	93.1083	ND	89.0102
T77A	ND	ND	75.4893	ND	ND	ND	76.3108	ND	65.9059
G78A	ND	ND	51.8848	ND	ND	ND	64.2607	ND	50.0022
E79A	ND	ND	99.8706	ND	ND	ND	104.448	ND	102.109
A80S	ND	ND	71.091	ND	ND	ND	77.3061	ND	69.9181
H81A	ND	ND	96.0589	ND	ND	ND	106.247	ND	99.894
N82A	ND	ND	56.5958	ND	ND	ND	84.7018	ND	7.16126
E83A	ND	ND	82.5645	ND	ND	ND	89.0973	ND	81.1362
K84A	ND	ND	80.4481	ND	ND	ND	86.3205	ND	76.4471
R85A	ND	ND	63.813	ND	ND	ND	82.8352	ND	57.9013
A86S	ND	ND	80.3203	ND	ND	ND	83.8432	ND	75.2581
D87A	ND	ND	76.4435	ND	ND	ND	87.9447	ND	76.0515
S88A	ND	ND	104.166	ND	ND	ND	102.468	ND	100.176
S89A	ND	ND	68.1312	ND	ND	ND	71.9851	ND	70.7518
Y90A	ND	ND	40.6289	ND	ND	ND	54.1923	ND	17.1338
V91A	ND	ND	94.759	ND	ND	ND	99.4802	ND	91.6639
K93A	ND	ND	60.5969	ND	ND	ND	68.7843	ND	58.4123
Q94A	ND	ND	103.111	ND	ND	ND	98.4074	ND	101.196
G95A	ND	ND	61.5468	ND	ND	ND	72.8411	ND	61.5542
F96A	ND	ND	53.4154	ND	ND	ND	54.4795	ND	50.8552
T97A	ND	ND	82.3927	ND	ND	ND	85.6445	ND	84.8176
D98A	ND	ND	89.4381	ND	ND	ND	91.5125	ND	93.0968
R99A	ND	ND	34.9179	ND	ND	ND	36.9947	ND	30.9496
G100A	ND	ND	113.415	ND	ND	ND	117.455	ND	106.558
W101A	ND	ND	122.09	ND	ND	ND	119.619	ND	117.303
G102A	ND	ND	106.099	ND	ND	ND	106.392	ND	107.441
N103A	ND	ND	94.066	ND	ND	ND	103.736	ND	43.0487
G104A	ND	ND	90.4957	ND	ND	ND	103.028	ND	44.602
G106A	ND	ND	111.607	ND	ND	ND	117.591	ND	130.07
F107A	ND	ND	83.3956	ND	ND	ND	90.6927	ND	82.3439
F108A	ND	ND	77.8526	ND	ND	ND	83.8674	ND	79.3477
G109A	ND	ND	86.996	ND	ND	ND	93.4281	ND	73.6801
K110A	ND	ND	109.663	ND	ND	ND	112.532	ND	113.777
G111A	ND	ND	62.6265	ND	ND	ND	66.3826	ND	32.9742
I113A	ND	ND	84.4918	ND	ND	ND	89.4573	ND	44.7047
D114A	ND	ND	91.6196	ND	ND	ND	93.2546	ND	51.432
T115A	ND	ND	59.9699	ND	ND	ND	54.5848	ND	18.2885
A117S	ND	ND	76.0469	ND	ND	ND	94.7829	ND	55.2375
K118A	ND	ND	70.0206	ND	ND	ND	81.1081	ND	64.6366
F119A	ND	ND	16.0505	ND	ND	ND	25.8601	ND	0.0637659
S120A	ND	ND	99.1056	ND	ND	ND	98.8971	ND	96.3467
T122A	ND	ND	105.046	ND	ND	ND	104.871	ND	105.533
S123A	ND	ND	115.088	ND	ND	ND	104.52	ND	107.734
K124A	ND	ND	87.9536	ND	ND	ND	89.6743	ND	97.6784
A125S	ND	ND	74.3889	ND	ND	ND	82.7734	ND	72.8818
I126A	ND	ND	72.6216	ND	ND	ND	78.7843	ND	46.2098
G127A	ND	ND	101.395	ND	ND	ND	102.849	ND	96.2308
R128A	ND	ND	104.503	ND	ND	ND	98.7329	ND	76.3763
T129A	ND	ND	104.489	ND	ND	ND	98.1745	ND	108.88
I130A	ND	ND	72.428	ND	ND	ND	91.669	ND	28.2001
Q131A	ND	ND	113.066	ND	ND	ND	115.432	ND	109.653
P132A	ND	ND	111.523	ND	ND	ND	118.427	ND	105.721
E133A	ND	ND	105.556	ND	ND	ND	106.14	ND	97.9729
N134A	ND	ND	112.037	ND	ND	ND	112.317	ND	104.511
I135A	ND	ND	44.9484	ND	ND	ND	53.4571	ND	13.0028
K136A	ND	ND	23.9705	ND	ND	ND	89.7636	ND	77.108
Y137A	ND	ND	33.6846	ND	ND	ND	98.2033	ND	27.1904
K138A	ND	ND	53.5003	ND	ND	ND	121.689	ND	83.8589
V139A	ND	ND	91.7114	ND	ND	ND	105.285	ND	85.9831
G140A	ND	ND	116.307	ND	ND	ND	113.216	ND	109.05
I141A	ND	ND	63.9647	ND	ND	ND	79.2621	ND	48.7989
F142A	ND	ND	64.8126	ND	ND	ND	98.4688	ND	95.2053
V143A	ND	ND	53.9419	ND	ND	ND	68.5969	ND	54.539
H144A	ND	ND	26.9047	ND	ND	ND	64.365	ND	43.2923
G145A	ND	ND	66.3716	ND	ND	ND	105.137	ND	92.5815
T146A	ND	ND	84.7496	ND	ND	ND	92.02	ND	86.1383
T147A	ND	ND	49.0725	ND	ND	ND	82.7802	ND	81.517
T148A	ND	ND	81.5642	ND	ND	ND	101.432	ND	94.6844
S149A	ND	ND	91.3401	ND	ND	ND	100.395	ND	98.2884
E150A	ND	ND	93.6389	ND	ND	ND	105.226	ND	98.0474
N151A	ND	ND	83.8431	ND	ND	ND	113.596	ND	143.86
H152A	ND	ND	79.883	ND	ND	ND	112.961	ND	122.805
G153A	ND	ND	104.211	ND	ND	ND	105.987	ND	91.9954
N154A	ND	ND	72.6591	ND	ND	ND	99.129	ND	75.5447
Y155A	ND	ND	86.7982	ND	ND	ND	106.631	ND	104.985
S156A	ND	ND	97.6621	ND	ND	ND	102.378	ND	75.9194
A157S	ND	ND	94.3355	ND	ND	ND	98.9823	ND	94.2803
Q158A	ND	ND	89.5129	ND	ND	ND	105.772	ND	102.112
V159A	ND	ND	102.49	ND	ND	ND	100.715	ND	99.9318
G160A	ND	ND	90.1308	ND	ND	ND	91.6143	ND	98.0053
A161S	ND	ND	107.2	ND	ND	ND	108.863	ND	116.034
S162A	ND	ND	106.8	ND	ND	ND	109.372	ND	116.198
Q163A	ND	ND	88.2083	ND	ND	ND	109.136	ND	116.1
A164S	ND	ND	92.0848	ND	ND	ND	108.306	ND	116.025
A165S	ND	ND	107.323	ND	ND	ND	105.489	ND	111.499
K166A	ND	ND	50.7433	ND	ND	ND	100.03	ND	96.9314
F167A	ND	ND	109.206	ND	ND	ND	108.217	ND	113.146
T168A	ND	ND	71.7081	ND	ND	ND	85.1282	ND	93.299
V169A	ND	ND	68.4737	ND	ND	ND	82.9109	ND	81.498
T170A	ND	ND	106.094	ND	ND	ND	99.8753	ND	106.161
P171A	ND	ND	107.685	ND	ND	ND	115.887	ND	116.761
N172A	ND	ND	103.495	ND	ND	ND	111.373	ND	98.1731
A173S	ND	ND	109.43	ND	ND	ND	114.222	ND	111.961
P174A	ND	ND	92.882	ND	ND	ND	108.18	ND	94.7219
S175A	ND	ND	112.996	ND	ND	ND	119.422	ND	114.92
V176A	ND	ND	105.962	ND	ND	ND	114.4	ND	113.718
A177S	ND	ND	104.136	ND	ND	ND	112.37	ND	106.569
L178A	ND	ND	106.806	ND	ND	ND	109.39	ND	103.397
K179A	ND	ND	118.608	ND	ND	ND	112.325	ND	107.086
L180A	ND	ND	41.0965	ND	ND	ND	29.2584	ND	9.39954
G181A	ND	ND	103.329	ND	ND	ND	99.5835	ND	96.9111
D182A	ND	ND	105.729	ND	ND	ND	98.9113	ND	98.4759
Y183A	ND	ND	97.0355	ND	ND	ND	99.8677	ND	75.6798
G184A	ND	ND	14.1744	ND	ND	ND	1.00537	ND	4.55392
E185A	ND	ND	102.758	ND	ND	ND	94.7893	ND	89.3553
V186A	ND	ND	106.267	ND	ND	ND	100.817	ND	102.381
T187A	ND	ND	101.56	ND	ND	ND	99.4107	ND	104.701
L188A	ND	ND	115.685	ND	ND	ND	115.16	ND	99.9548
D189A	ND	ND	103.628	ND	ND	ND	89.6474	ND	73.4262
E191A	ND	ND	106.381	ND	ND	ND	101.968	ND	95.0333
P192A	ND	ND	88.91	ND	ND	ND	90.2335	ND	95.9542
R193A	ND	ND	117.47	ND	ND	ND	112.677	ND	107.297
S194A	ND	ND	121.926	ND	ND	ND	113.669	ND	116.05
G195A	ND	ND	122.496	ND	ND	ND	115.862	ND	110.544
L196A	ND	ND	111.975	ND	ND	ND	115.498	ND	89.4901
N197A	ND	ND	106.988	ND	ND	ND	112.177	ND	90.9728
T198A	ND	ND	109.168	ND	ND	ND	107.279	ND	90.4693
E199A	ND	ND	111.342	ND	ND	ND	114.357	ND	91.5139
A200S	ND	ND	124.714	ND	ND	ND	126.107	ND	116.838
F201A	ND	ND	116.199	ND	ND	ND	125.45	ND	101.025
Y202A	ND	ND	88.839	ND	ND	ND	98.0955	ND	50.3747
V203A	ND	ND	83.2812	ND	ND	ND	84.2585	ND	57.0812
M204A	ND	ND	2.38053	ND	ND	ND	1.92495	ND	0.441116
T205A	ND	ND	78.6802	ND	ND	ND	77.4064	ND	0.259237
V206A	ND	ND	112.482	ND	ND	ND	110.137	ND	91.6234
G207A	ND	ND	104.359	ND	ND	ND	102.764	ND	87.0192
S208A	ND	ND	122.434	ND	ND	ND	112.668	ND	109.563
K209A	ND	ND	103.017	ND	ND	ND	102.991	ND	102.602
S210A	ND	ND	107.306	ND	ND	ND	108.952	ND	57.5142
F211A	ND	ND	92.409	ND	ND	ND	99.5851	ND	66.8004
L212A	ND	ND	95.2856	ND	ND	ND	99.2805	ND	60.0369
V213A	ND	ND	94.9231	ND	ND	ND	104.06	ND	65.0278
H214A	ND	ND	114.924	ND	ND	ND	116.515	ND	120.309
R215A	ND	ND	101.261	ND	ND	ND	101.487	ND	84.1494
E216A	ND	ND	116.276	ND	ND	ND	110.299	ND	111.172
W217A	ND	ND	70.4291	ND	ND	ND	87.6832	ND	19.7645
F218A	ND	ND	41.9359	ND	ND	ND	39.2767	ND	1.00814
H219A	ND	ND	122.413	ND	ND	ND	110.833	ND	107.59
D220A	ND	ND	112.427	ND	ND	ND	101.685	ND	106.998
L221A	ND	ND	120.23	ND	ND	ND	123.479	ND	108.027
A222S	ND	ND	115.481	ND	ND	ND	139.42	ND	106.549
L223A	ND	ND	28.1392	ND	ND	ND	57.4107	ND	0.275352
P224A	ND	ND	33.3692	ND	ND	ND	59.3016	ND	0.639818
W225A	ND	ND	89.8084	ND	ND	ND	111.777	ND	60.8931
T226A	ND	ND	121.916	ND	ND	ND	120.913	ND	130.49
S227A	ND	ND	119.766	ND	ND	ND	117.219	ND	115.147
P228A	ND	ND	119.27	ND	ND	ND	112.345	ND	106.284
S229A	ND	ND	98.4366	ND	ND	ND	99.7186	ND	93.3939
S230A	ND	ND	101.314	ND	ND	ND	101.928	ND	97.7161
T231A	ND	ND	100.718	ND	ND	ND	94.8188	ND	96.7352
A232S	ND	ND	132.365	ND	ND	ND	134.845	ND	52.2096
W233A	ND	ND	26.4357	ND	ND	ND	26.2482	ND	2.67812
R234A	ND	ND	119.164	ND	ND	ND	111.8	ND	131.268
N235A	ND	ND	107.709	ND	ND	ND	94.6788	ND	95.949
R236A	ND	ND	101.733	ND	ND	ND	100.879	ND	100.592
E237A	ND	ND	86.0905	ND	ND	ND	73.4269	ND	66.4422
L238A	ND	ND	95.274	ND	ND	ND	78.0081	ND	81.6753
L239A	ND	ND	38.1542	ND	ND	ND	40.8691	ND	3.8328
M240A	ND	ND	98.9726	ND	ND	ND	93.4458	ND	56.7394
E241A	ND	ND	110.872	ND	ND	ND	112.666	ND	64.248
F242A	ND	ND	51.4409	ND	ND	ND	50.867	ND	3.63668
E243A	ND	ND	100.426	ND	ND	ND	99.762	ND	65.6032
G244A	ND	ND	123.461	ND	ND	ND	122.543	ND	59.4399
A245S	ND	ND	119.816	ND	ND	ND	117.537	ND	113.815
H246A	ND	ND	122.678	ND	ND	ND	123.567	ND	126.742
A247S	ND	ND	126.118	ND	ND	ND	120.028	ND	111.588
T248A	ND	ND	107.292	ND	ND	ND	107.017	ND	60.2154
K249A	ND	ND	94.3109	ND	ND	ND	100.642	ND	41.4449
Q250A	ND	ND	62.0609	ND	ND	ND	91.395	ND	35.3982
S251A	ND	ND	115.073	ND	ND	ND	121.168	ND	91.6415
V252A	ND	ND	107.904	ND	ND	ND	104.879	ND	61.6875
V253A	ND	ND	91.1267	ND	ND	ND	88.0557	ND	71.6644
A254S	ND	ND	105.167	ND	ND	ND	108.89	ND	96.585
L255A	ND	ND	102.799	ND	ND	ND	102.132	ND	30.892
G256A	ND	ND	121.725	ND	ND	ND	111.66	ND	45.8653
S257A	ND	ND	88.2787	ND	ND	ND	98.5661	ND	33.3331
Q258A	ND	ND	98.6933	ND	ND	ND	104.218	ND	94.1879
E259A	ND	ND	104.568	ND	ND	ND	105.391	ND	97.3156
G260A	ND	ND	117.78	ND	ND	ND	117.871	ND	106.487
G261A	ND	ND	108.347	ND	ND	ND	116.593	ND	118.145
L262A	ND	ND	18.587	ND	ND	ND	42.482	ND	-0.132874
H263A	ND	ND	112.476	ND	ND	ND	117.734	ND	117.202
H264A	ND	ND	122.814	ND	ND	ND	129.445	ND	127.554
A265S	ND	ND	78.3616	ND	ND	ND	85.5648	ND	35.1995
L266A	ND	ND	104.709	ND	ND	ND	110.359	ND	106.453
G268A	ND	ND	78.692	ND	ND	ND	84.4627	ND	69.6147
A269S	ND	ND	100.607	ND	ND	ND	110.617	ND	53.651
I270A	ND	ND	127.635	ND	ND	ND	131.327	ND	131.643
V271A	ND	ND	110.628	ND	ND	ND	112.096	ND	78.3051
V272A	ND	ND	108.79	ND	ND	ND	118.24	ND	37.6147
E273A	ND	ND	100.509	ND	ND	ND	102.066	ND	9.03736
Y274A	ND	ND	100.183	ND	ND	ND	116.076	ND	69.9815
S275A	ND	ND	106.024	ND	ND	ND	110.23	ND	15.9668
S276A	ND	ND	30.5802	ND	ND	ND	105.325	ND	70.7942
S277A	ND	ND	102.595	ND	ND	ND	106.912	ND	89.953
V278A	ND	ND	102.065	ND	ND	ND	108.966	ND	112.602
M279A	ND	ND	87.5602	ND	ND	ND	83.4954	ND	95.9048
L280A	ND	ND	77.7661	ND	ND	ND	83.8575	ND	53.7119
T281A	ND	ND	100.487	ND	ND	ND	101.045	ND	58.4351
S282A	ND	ND	96.1838	ND	ND	ND	93.1803	ND	122.763
G283A	ND	ND	87.9967	ND	ND	ND	86.8235	ND	118.552
H284A	ND	ND	111.197	ND	ND	ND	108.188	ND	132.422
L285A	ND	ND	-0.699169	ND	ND	ND	18.3753	ND	28.4078
K286A	ND	ND	100.096	ND	ND	ND	86.7935	ND	115.45
R288A	ND	ND	34.3158	ND	ND	ND	28.7404	ND	18.2683
L289A	ND	ND	77.9423	ND	ND	ND	43.5334	ND	54.341
K290A	107.602	151.123	215.85	110.689	100.529	108.685	ND	107.399	163.023
M291A	72.6532	169.497	144.415	84.861	45.4486	82.0523	ND	76.9828	128.323
D292A	77.1605	159.972	158.413	89.0903	40.8428	96.1465	ND	86.3009	135.864
K293A	103.241	150.948	190.965	98.6349	88.7947	104.823	ND	98.8635	148.998
L294A	66.5298	159.2	58.9018	107.343	32.6623	110.106	ND	92.1164	125.137
A295S	100.55	159.151	224.122	97.7897	105.088	104.372	ND	95.4707	189.731
L296A	137.572	152.923	125.287	136.627	106.711	129.819	ND	120.568	157.276
K297A	128.681	158.771	154.358	116.855	136.436	121.647	ND	110.354	186.594
G298A	33.9154	127.071	119.906	29.6895	21.1676	30.6272	ND	33.0296	138.234
T299A	100.521	137.181	124.916	106.275	109.447	82.655	ND	99.2866	153.936
T300A	139.091	165.229	153.219	133.551	130.392	142.777	ND	129.398	179.597
Y301A	104.893	154.065	133.826	96.4037	74.6785	98.1615	ND	41.3575	163.079
G302A	122.867	146.516	239.898	110.277	121.753	113.302	ND	94.6225	181.174
M303A	116.933	148.126	224.341	110.879	118.107	113.367	ND	101.974	179.996
T305A	131.368	142.321	204.368	122.367	122.732	128.219	ND	111.033	174.24
E306A	61.0905	117.167	193.568	76.3626	41.8896	74.5508	ND	66.0131	153.803
K307A	114.338	145.235	235.503	108.532	107.752	112.365	ND	103.193	183.932
F308A	-0.362342	35.4018	1.78213	-0.517715	-0.662831	-0.310919	ND	-0.107718	12.312
S309A	133.13	184.22	253.531	121.107	144.138	124.826	ND	106.922	163.881
F310A	1.6333	106.335	18.3931	11.6486	0.14163	4.15005	ND	-0.03426	27.7748
A311S	122.649	153.092	216.827	118.516	122.295	128.181	ND	100.583	147.369
K312A	88.3555	147.913	197.403	81.8566	93.4404	94.5388	ND	79.572	134.088
N313A	168.707	177.979	240.632	153.066	183.342	161.968	ND	153.391	155.436
P314A	44.8165	111.708	97.4482	52.0668	12.8341	55.0713	ND	48.4117	109.174
V315A	92.0623	78.5311	82.8022	92.1968	88.3608	97.8704	ND	90.2877	80.5249
D316A	103.987	94.3828	96.8	113.74	100.66	114.058	ND	97.3635	89.2003
T317A	35.3778	65.0025	58.8978	50.72	11.4266	47.1011	ND	40.362	54.5051
G318A	67.443	69.746	69.6955	83.5978	50.999	78.3478	ND	69.905	64.8737
H319A	135.436	93.5912	91.9604	144.059	111.771	144.093	ND	130.964	89.6528
G320A	22.2601	79.8266	61.773	40.8059	4.22086	33.808	ND	42.0966	62.0496
T321A	10.9094	83.7472	1.49559	28.7071	0.932767	14.705	ND	13.521	44.3034
V322A	85.0174	85.5204	79.7074	85.1166	47.343	105.022	ND	88.9361	82.6156
V323A	113.2	91.8521	81.884	96.2017	93.3829	117.072	ND	112.076	91.9509
I324A	171.949	95.0807	95.2441	150.614	130.919	170.749	ND	154.498	93.7279
E325A	147.073	102.008	86.2462	135.578	140.083	160.534	ND	133.912	93.6677
L326A	1.99834	69.1245	43.0469	35.9425	0.193808	13.6628	ND	11.2358	55.1677
S327A	150.018	104.878	107.947	140.339	163.827	142.96	ND	132.814	102.381
Y328A	-0.642459	0.00684026	0.515594	-0.834726	-0.600663	-0.322751	ND	-0.137573	0.891812
S329A	110.191	105.899	116.648	103.682	120.772	107.331	ND	109.256	108.901
G330A	87.8501	103.884	113.423	88.1476	89.7389	88.8427	ND	94.0453	106.897
S331A	85.225	106.477	113.68	80.6559	97.1527	82.1411	ND	76.7574	93.3345
D332A	4.15829	62.3185	12.1968	21.5028	0.743654	7.83783	ND	-0.0745161	16.936
G333A	2.20242	1.50988	127.729	6.40666	15.0864	0.590885	ND	120.785	119.833
P334A	23.1363	87.9283	59.3407	39.0922	0.917318	34.0179	ND	13.5435	30.8759
K336A	97.1722	117.023	117.685	92.9933	105.97	98.5163	ND	95.3139	96.4826
I337A	8.25337	63.4957	42.447	22.9958	0.126119	15.6079	ND	10.1907	33.7362
P338A	73.9084	106.043	94.2474	93.7179	40.9699	84.8602	ND	70.8144	93.5414
I339A	57.6773	94.3606	87.1238	65.545	13.7586	64.9644	ND	30.7061	68.9513
V340A	165.857	98.7037	100.186	148.584	198.187	166.561	ND	152.879	89.2876
S341A	121.709	114.256	111.325	120.202	129.124	131.49	ND	120.835	110.546
V342A	139.206	102.233	103.499	135.108	136.884	147.89	ND	130.546	95.6906
A343A	104.7	106.685	109.966	103.619	102.338	104.972	ND	101.912	99.6952
S344A	130.32	117.961	116.219	125.213	128.614	133.643	ND	124.87	112.084
L345A	60.8483	98.7813	91.8024	68.7092	10.8648	73.9497	ND	69.4071	74.3219
N346A	ND	ND	ND	ND	ND	ND	ND	ND	ND
D347A	117.366	103.434	83.9643	118.954	96.6943	150.458	ND	117.035	92.1367
M348A	133.776	115.506	96.8117	126.957	119.417	150.403	ND	140.556	109.245
T349A	63.4002	74.8434	55.76	77.3015	53.7816	84.4578	ND	77.3336	65.01
P350A	102.003	79.1203	57.7105	97.1936	70.9417	114.535	ND	95.5789	62.2494
V351A	152.815	121.197	99.2367	143.822	148.557	177.649	ND	146.314	112.195
G352A	-0.0890713	75.6528	24.835	-0.830685	-0.847516	-1.12818	ND	1.65196	13.5591
R353A	59.9829	104.099	76.2396	73.2074	30.8541	74.9499	ND	57.7145	84.2268
L354A	142.368	72.9518	65.3796	150.516	109.159	158.271	ND	136.813	66.848
V355A	33.7195	75.3679	18.0036	53.8745	6.18588	45.4563	ND	36.7258	38.6432
T356A	70.2309	87.6708	50.7955	75.8801	10.552	75.3018	ND	33.463	51.3989
V357A	175.748	99.3877	97.2398	157.749	204.308	165.834	ND	156.441	92.3136
N358A	87.3072	112.99	106.346	91.1086	78.2324	88.49	ND	82.9497	89.6985
P359A	87.2019	94.9977	94.5003	105.653	58.3639	113.4	ND	81.7745	87.1948
F360A	142.237	72.9694	68.2396	128.378	129.662	132.529	ND	101.935	64.4141
V361A	89.8595	91.5525	62.7632	85.4793	30.5177	89.2709	ND	20.9783	44.681
A362S	164.344	116.517	119.137	138.822	184.068	152.297	ND	132.736	109.346
T363A	132.875	101.329	108.926	109.888	126.368	115.47	ND	96.7807	108.935
S364A	143.798	41.7344	43.7137	133.353	69.0118	125.178	ND	103.744	74.1753
S365A	153.492	111.72	134.539	133.617	140.048	146.298	ND	138.641	108.096
A366A	156.801	108.156	129.458	138.924	151.341	142.319	ND	134.804	101.518
N367A	154.867	114.533	111.166	128.373	148.739	133.444	ND	124.791	109.712
S368A	111.594	88.8547	88.1894	97.0623	109.237	99.9919	ND	96.6357	78.5671
K369A	116.349	96.8624	100.043	113.364	110.541	110.15	ND	105.589	104.964
V370A	76.5772	110.931	126.515	66.8668	62.8623	68.4569	ND	150.474	101.577
L371A	127.357	93.9547	72.121	126.903	110.989	130.625	ND	118.211	100.198
V372A	30.5322	56.1335	43.5743	20.5066	2.68413	25.4216	ND	36.4171	27.0495
E373A	6.97775	71.6277	8.92233	11.225	0.158419	6.48456	ND	20.5387	11.1624
M374A	51.739	99.5204	96.2151	75.2826	44.8888	78.1826	ND	90.2454	93.9961
E375A	108.526	108.704	109.353	112.022	98.5278	104.558	ND	115.762	118.432
P376A	40.8118	83.9153	82.4385	47.736	12.3426	48.5404	ND	101.488	75.6593
P377A	51.8608	79.4092	71.9292	81.8361	15.0835	72.5373	ND	81.9365	68.3574
F378A	74.5739	74.8134	73.0055	80.2187	66.7251	80.9197	ND	88.435	65.6586
G379A	11.3101	65.5559	40.851	12.4957	0.491997	15.1753	ND	35.6715	27.3432
D380A	99.9034	88.871	85.9892	124.171	65.8575	119.041	ND	126.192	96.79
S381A	17.4038	44.9237	56.9329	41.4066	0.904735	29.1041	ND	55.4386	52.1902
Y382A	18.6663	67.7026	57.0711	47.7126	0.759392	36.4353	ND	75.7715	43.6625
I383A	0.688843	30.9278	6.204	0.101311	0.190669	0.0286758	ND	1.95227	7.1464
V384A	48.7517	73.1933	69.6315	68.3195	15.6979	32.3644	ND	65.6183	63.9398
V385A	31.4326	66.9624	60.4803	41.3946	2.46401	40.512	ND	53.6239	46.0091
G386A	15.6562	64.0318	49.229	10.7797	0.549903	14.6018	ND	43.6551	38.0075
R387A	206.679	81.849	69.6234	159.983	240.014	191.024	ND	169.649	83.9105
G388A	171.258	80.8776	74.4329	135.37	159.003	150.85	ND	205.403	82.5434
D389A	106.459	111.146	111.754	107.569	94.8971	110.437	ND	107.64	101.166
K390A	87.4527	102.559	105.708	86.6349	81.9811	90.5717	ND	84.1216	96.3359
Q391A	75.1412	115.692	117.317	74.6107	77.8947	79.5785	ND	75.4601	108.204
I392A	42.7728	81.5569	80.6738	66.6579	30.2915	67.2755	ND	70.1385	77.3681
N393A	110.022	112.415	121.177	111.981	121.368	115.162	ND	85.5112	115.685
H394A	105.81	111.042	113.96	108.088	107.343	107.351	ND	105.923	110.13
H395A	123.611	113.201	110.593	120.322	127.021	115.93	ND	124.008	103.976
W396A	3.08092	92.5012	66.3898	19.3686	21.3384	9.9433	ND	17.7534	21.9904
H397A	82.9349	106.185	98.5144	97.3043	48.2811	92.2405	ND	104.845	98.292
K398A	74.9738	107.149	99.8551	88.2526	31.2941	77.4119	ND	97.8165	96.0668
A399S	92.4235	113.52	110.944	94.5457	120.822	83.4703	ND	102.149	110.367
G400A	80.7546	104.476	106.517	86.8733	78.862	69.0047	ND	83.484	109.148
S401A	124.701	106.626	108.027	114.949	115.802	121.103	ND	124.066	107.044
T402A	146.283	102.869	109.592	138.033	135.5	150.006	ND	141.992	114.895
L403A	107.72	102.565	104.986	103.396	132.525	107.835	ND	108.693	112.342
G404A	146.066	105.898	108.715	135.773	138.567	140.061	ND	138.97	116.707
K405A	84.5562	109.121	108.298	104.901	66.1842	97.8272	ND	88.3929	111.863
A406S	121.927	112.669	108.852	117.479	99.7302	110.735	ND	113.219	105.231
