# Supplementary material for: Mouse and Human Monoclonal Antibodies Protect against Infection by Multiple Genotypes of Japanese Encephalitis Virus
Source: mBio. 2018 Feb 27;9(1):e00008-18. doi: 10.1128/mBio.00008-18 (PMC5829823; doi:10.1128/mBio.00008-18)
Supplement: TABLE S2 [file mbo001183744st2.xlsx]

## Sheet: Sheet1
Residue	Epitope	JEV-31	JEV-106	JEV-117	JEV-128	JEV-131	JEV-143	JEV-169	hJEV-69	hJEV-75
S309K	A-strand	89.1586	92.2524	90.6732	95.9934	98.0242	100.77	ND	103.174	103.138
K312E	A-strand	96.2203	99.8088	100.471	106.136	102.603	105.638	ND	108.645	111.21
S331K	DIII-LR	1.4136	4.04238	107.605	0.117895	44.25	-1.35852	ND	104.85	111.629
T349K	C-C' loop	113.792	106.468	108.211	115.352	109.098	111.748	ND	117.375	116.255
S364K	DIII-LR	0.798443	0.0197021	104.948	0.0221315	0.0401556	-1.34706	ND	113.483	117.384
N367K	DIII-LR	111.171	107.216	108.174	109.55	107.344	111.572	ND	121.945	118.503
K369E	DIII-LR	83.7512	95.7494	96.8276	50.7789	103.792	92.5547	ND	114.205	106.974
R387E	FG loop	88.879	91.1671	92.0544	96.8375	92.3325	89.7942	ND	29.9942	102.259
D389K	FG loop	83.1154	101.238	100.334	82.6761	104.913	100.593	ND	115.453	123.837
H395K	A-strand	108.282	101.291	106.542	105.65	107.751	104.378	ND	118.325	117.484
